# Supplementary material for: CaPHOT1 Negatively Regulates the Pepper Resistance to Phytophthora capsici Infection
Source: Plants (Basel). 2025 Nov 6;14(21):3400. doi: 10.3390/plants14213400 (PMC12610167; doi:10.3390/plants14213400)
Supplement: Supplementary file 1 [file plants-14-03400-s001.zip]

Archive with 4 entries (4 files):
- Figure S1.tif
- Figure S2.tif
- Table S1.xls
- Table S2.xlsx
