# Supplementary material for: CaPHOT1 Negatively Regulates the Pepper Resistance to Phytophthora capsici Infection
Source: Plants (Basel). 2025 Nov 6;14(21):3400. doi: 10.3390/plants14213400 (PMC12610167; doi:10.3390/plants14213400)
Supplement: Supplementary file 1 [file plants-14-03400-s001.zip › Table S1.xls]

## Sheet: Sheet1
Table S1. The gene-specific primers used in this study.
Name	Forward primer	Reverse primer	Function
CaActin	GACGTGACCTAACTGATAACCTGAT	CTCTCAGCACCAATGGTAATAACTT	qRT-PCR
CaPHOT1	AGGCAGGAACTGTCGATTCA	GACTTTGCCAGCGTCATCTT	qRT-PCR
CaPHOT2	CTGTCTATCCACGGCCTCAT	TCCACCAGATGGACACTTCC	qRT-PCR
CaPHOT1-GFP	ATACACCAAATCGACTCTAGAATGGAAGAAGAAAACAAGCCAC	GCCCTTGCTCACCATGGTACCGAAAACATTTGTTTGTAAATCCTCCA	Subcellular localization
CaPHOT2-GFP	ATACACCAAATCGACTCTAGAATGGATTCATCAAGTGGCCAAA	GCCCTTGCTCACCATGGTACCGAATACATCCAGCGGATGAACA	Subcellular localization
CaPHOT1-PAC	ACAATTACCATGGGGCGCGCCATGGAAGAAGAAAACAAGCCAC	AACATCGTATGGGTAGGTACCGAAAACATTTGTTTGTAAATCCTCCA	Gene clone and overexpression
