# Supplementary material for: CaPHOT1 Negatively Regulates the Pepper Resistance to Phytophthora capsici Infection
Source: Plants (Basel). 2025 Nov 6;14(21):3400. doi: 10.3390/plants14213400 (PMC12610167; doi:10.3390/plants14213400)
Supplement: Supplementary file 1 [file plants-14-03400-s001.zip › Table S2.xlsx]

## Sheet: Sheet1
Table S2. PHOTs in representative plant species.
Species	Name	Gene ID	Data source
Arabidopsis thaliana	AtPHOT1	At3G45780	http://www.arabidopsis.org
	AtPHOT2	At5G58140
Oryza sativa subsp. japonica	OsPHOT1a	LOC_Os11g01140.1	https://phytozome-next.jgi.doe.gov/
	OsPHOT1b	LOC_Os12g01140.1	Oryza sativa v7.0
	OsPHOT2	LOC_Os04g23890.1
Solanum lycopersicum	SlPHOT1	Solyc11g072710.2.1	https://phytozome-next.jgi.doe.gov/
	SlPHOT2	Solyc01g097770.3.1	Solanum lycopersicum ITAG3.2
Zea mays	ZmPHOT1	Zm00001d044599_T001	https://phytozome-next.jgi.doe.gov/
	ZmPHOT2	Zm00001d032353_T001	Z.mays RefGen_V4
